# Supplementary material for: Three Transcription Activators of ABA Signaling Positively Regulate Suberin Monomer Synthesis by Activating Cytochrome P450 CYP86A1 in Kiwifruit
Source: Front Plant Sci. 2020 Jan 10;10:1650. doi: 10.3389/fpls.2019.01650 (PMC6967411; doi:10.3389/fpls.2019.01650)
Supplement: Table S1 — Primer sequences were used for quantitative real-time PCR. [file Table_1.xlsx]

## Sheet: Table S1
Table S1 Primer sequences were used for quantitative real-time PCR.
Gene name	Accession number	Primer sequence (5'-3') forward/reverse	Amplicon size	Reference
Actin (Internal standard)	Achn107181 (At2g37620)	GTGCTCAGTGGTGGTTCAA	126	Han et al., 2018
		GACGCTGTATTTCCTCTCAG
AchnCYP86A1	Achn380671 (At5g58860)	AAGCCACTCTCCAACGGTTA	162
		ACAGATCGTCTGACGGAGTT
AchnMYC2	Achn104421 (At1g32640)	ATTTGGCTGTCGGACGTGTT	230
		ACTGGAACGGTTGTCATTGG
AchnMYB41	Achn345001 (At4g28110)	GTAGAGACTGGTGGTGTGGATGCGT	279
		ACTCTTTCCGCACCTCTGTAACCCG
AchnMYB107	Achn267491 (At3g02940)	CTTTGAGGTTTCACACTGATGCTAC	191
		ATCTTCTAAATGACTACTCCCTCTG
β-Tubulin (Internal standard)	EH37130 (At5g12250)	CAAGATGCTACTGCAGACGAG	126	Liu et al., 2012
		CTGGAAGTTGTGGTTTTGGC
NbCYP86A1	Niben101Scf02250g03013.1 (At5g58860)	AAACTCTTTCTCCTAAAATGCCTGA	159
		CTTGGAGGCTTTTTTGTAATCTTTT
NbCYP86B1	Niben101Scf07191g02026.1 (At5g23190)	TCTTCGGTTTGTGACTCCAACGCTT	217
		CCTTCCTCGTTCATCTCTTAGCCCC
NbCYP94A5	Niben101Scf04930g00006.1 (AF092916.1)	TTGGAAAATCAAACGAGCTT	231
		GTGTCACGTCCTGCCAGTAT
NbCYP94C1	Niben101Scf02707g00006.1 (At2g27690)	CTATCACCGCGAATCCTGAG	345
		ATTTAGGGTCCAACCCAAAG
NbKCS2	Niben101Scf06901g01012.1 (At1g04220)	ATTTAGCGTTTCAAAAGAAGATACT	189
		TCCCAATATCCTTAGCCTTTACACC
NbKCS4	Niben101Scf05279g05007.1 (At1g04220)	GTGTTCAATCCCACTCCTTCACTTT	191
		TGTGTTATGTTCTCCGTGCTGACCA
NbKCS11	Niben101Scf08523g00022.1 (At1g04220)	TTTCCTAACCCGTCCTCGCCCTGTA	197
		CGGCTTCGGGGAGATAGGTTGATTC
NbFAR2	Niben101Scf05711g00021.1 (At5g22500)	TTATGTAAATGGACAGCGACAAGGT	113
		AAAAGGGGAAGGAGTTGTGATTGAC
NbFAR3	Niben101Scf03113g01012.1 (At5g22500)	AGGAAATGTGGAAGGAAGTAGATGT	191
		ACCTGCCTTCTCCCCAGATACAAAT
SPS	Niben101Scf02024g02010.1（AT1G04920.1）	ACCCTTCGGACTGACTCTAAT	187
		ACACTCGTGCCACAGGTTCT
HK	Niben101Scf10650g02016.1（ AT4G29130.1）	GGAAGGGATACACCTCGGCA	197
		GCAGCAAGAAGAGCAGCACC
AGP	Niben101Scf03671g00015.1（AT5G19220.1）	CGTGCTAAGCCTGCTGTTCC	214
		CGGGTGTTTGAGTTGCTGCT
UGP	Niben101Scf06065g02003.1（AT3G56040.1）	TGGACAATGGTTGGCGAGTG	255
		TCAGTAGCACCCGCATTTCG
References
Han, X. Y., Lu, W. J., Wei, X. P., Li, L., Mao, L. C., and Zhao, Y. Y. (2018). Proteomics analysis to understand the ABA stimulation of wound suberization in kiwifruit. Journal of Proteomics 173, 42–51.
Liu, D. S., Shi, L. D., Han, C. G., Yu, J. L., Li, D. W., and Zhang, Y. L. (2012). Validation of reference genes for gene expression studies in virus-infected Nicotiana benthamiana using quantitative real-time PCR. Plos One 7, e46451.

## Sheet: Table S2
Table S2 Primer sequences were used for full-length amplification and vector construction.
Gene	Primer sequence (5'-3') forward/reverse
AchnCYP86A1	ATGGAAACCTTGTTCGTCCT
	CTAAGCAAGCACACGTGGAC
AchnMYC2	ATGGCCGTGGCGGTGTTGGG
	TTATAGAGGCTGCAAGGAGT
AchnMYB41	ATGGAAACGGATTCAATTGA
	TCAACATGTAGTTGCTGCAA
AchnMYB107	ATGGACAGATCACCAATCAG
	TCACTCTATAATCTCTCTCC
Achn031311	ATGCCAACCCATGCCCAGGT
	TTACATGAAGTCATTAACATC
Achn173251	ATGAATAATAAAATCAATA
	TCACATGAAATCATCAAAGT
Achn313331	ATGGGTAGGTCTCCATGTTG
	CTATGCAAGTATATTTTTCCAG
Achn318681	ATGGGAAGATCACCCTCCCT
	CTATCGCGAGATTGGCCATG
Achn136071	ATGGTCGCAGCGGTTTTG
	TTACCCAACCGACGATAGAGTCTG
Achn310341	ATGGACGAGTTCATTATCTC
	TTAGCCTAATCTCTTAAGGA
Achn313181	ATGACGGACTACCGATTACC
	TTATCGAATATCAGCAATTTTAG
Achn084621	ATGGACTACAGGTTACAGCCGA
	TTATCGTGCATCGGCAACTT
pBI121-AchnCYP86A1	GAGAACACGGGGGACTCTAGAATGGAAACCTTGTTCGTCCT
	AAAACGACGGCCAGTGAATTCCTAAGCAAGCACACGTGGAC
pBI121-AchnMYC2	GAGAACACGGGGGACTCTAGAATGGCCGTGGCGGTGTTGGG
	AAAACGACGGCCAGTGAATTCTTATAGAGGCTGCAAGGAGT
pBI121-AchnMYB41	GAGAACACGGGGGACTCTAGAATGGAAACGGATTCAATTGA
	AAAACGACGGCCAGTGAATTCTCAACATGTAGTTGCTGCAA
pBI121-AchnMYB107	GAGAACACGGGGGACTCTAGAATGGACAGATCACCAATCAG
	AAAACGACGGCCAGTGAATTCTCACTCTATAATCTCTCTCC
AD-AchnMYC2	GTACCAGATTACGCTCATATGATGGCCGTGGCGGTGTTGGG
	ACGATTCATCTGCAGCTCGAGTTATAGAGGCTGCAAGGAGT
AD-AchnMYB41	GTACCAGATTACGCTCATATGATGGAAACGGATTCAATTGA
	ACGATTCATCTGCAGCTCGAGTCAACATGTAGTTGCTGCAA
AD-AchnMYB107	GTACCAGATTACGCTCATATGATGGACAGATCACCAATCAG
	ACGATTCATCTGCAGCTCGAGTCACTCTATAATCTCTCTCC
AD-Achn03131	GTACCAGATTACGCTCATATGATGCCAACCCATGCCCAGGT
	ACGATTCATCTGCAGCTCGAGTTACATGAAGTCATTAACATC
AD-Achn173251	GTACCAGATTACGCTCATATGATGAATAATAAAATCAATA
	ACGATTCATCTGCAGCTCGAGTCACATGAAATCATCAAAGT
AD-Achn313331	GTACCAGATTACGCTCATATGATGGGTAGGTCTCCATGTTG
	ACGATTCATCTGCAGCTCGAGCTATGCAAGTATATTTTTCCAG
AD-Achn318681	GTACCAGATTACGCTCATATGATGGGAAGATCACCCTCCCT
	ACGATTCATCTGCAGCTCGAGCTATCGCGAGATTGGCCATG
AD-Achn136071	GTACCAGATTACGCTCATATGATGGTCGCAGCGGTTTTG
	ACGATTCATCTGCAGCTCGAGTTACCCAACCGACGATAGA
AD-Achn310341	GTACCAGATTACGCTCATATGATGGACGAGTTCATTATCTC
	ACGATTCATCTGCAGCTCGAGTTAGCCTAATCTCTTAAGGA
AD-Achn313181	GTACCAGATTACGCTCATATGATGACGGACTACCGATTACC
	ACGATTCATCTGCAGCTCGAGTTATCGAATATCAGCAATTTTAG
AD-Achn084621	GTACCAGATTACGCTCATATGATGGACTACAGGTTACAGCCGA
	ACGATTCATCTGCAGCTCGAGTTATCGTGCATCGGCAACTT
pAbAi-AchnCYP86A1 promoter	CTTGAATTCGAGCTCGGTACCTTTTTTGGTATTGAGTGTGT
	ATACAGAGCACATGCCTCGAGAATTTAGAAGAACGATTTGG
SK-AchnMYC2	GCGGCCGCTCTAGAACTAGTGATGGCCGTGGCGGTGTTGGG
	GGTCGACGGTATCGATAAGCTTTATAGAGGCTGCAAGGAGT
SK-AchnMYB41	GCGGCCGCTCTAGAACTAGTGATGGAAACGGATTCAATTGA
	GGTCGACGGTATCGATAAGCTTCAACATGTAGTTGCTGCAA
SK-AchnMYB107	GCGGCCGCTCTAGAACTAGTGATGGACAGATCACCAATCAG
	GGTCGACGGTATCGATAAGCTTCACTCTATAATCTCTCTCC
LUC-AchnCYP86A1 promoter	GTCGACGGTATCGATAAGCTTTTTTTTGGTATTGAGTGTGT
	CGCTCTAGAACTAGTGGATCCAATTTAGAAGAACGATTTGG
GFP-AchnMYC2	ACGGGGGACTCTAGAGGATCCATGGCCGTGGCGGTGTTGGG
	GCTCACCATAAGCTTGTCGACTAGAGGCTGCAAGGAGT
GFP-AchnMYB41	ACGGGGGACTCTAGAGGATCCATGGAAACGGATTCAATTGA
	GCTCACCATAAGCTTGTCGACACATGTAGTTGCTGCAA
GFP-AchnMYB107	ACGGGGGACTCTAGAGGATCCATGGACAGATCACCAATCAG
	GCTCACCATAAGCTTGTCGACCTCTATAATCTCTCTCC
